# Supplementary material for: Four ZIPs contribute to Zn, Fe, Cu and Mn acquisition at the outer root domain
Source: PLoS Genet. 2025 Jul 15;21(7):e1011796. doi: 10.1371/journal.pgen.1011796 (PMC12279101; doi:10.1371/journal.pgen.1011796)
Supplement: S2 Table — (XLSX) [file pgen.1011796.s013.xlsx]

## Sheet: Sheet1
Table S2: Functional characterization of ZIP fusion proteins
Construct	Background			Functionality			Figure
ZIP2::ZIP2-mCitrine	zip2-1			Yes ( Restore Cu content in roots)			Figure S5I
ZIP3::ZIP3-mCitrine	zip3-1			Yes ( Restore Zn content in shoots)			Figure S8G
ZIP5::ZIP5-mCitrine	zip5-1			Yes ( Increase Zn content in roots )			Figure S8H
UBQ10::ZIP8-mCitrine	WT (Col-0)			Yes ( Increase Zn and Mn content in roots)			Figure S6F
