# Supplementary material for: Four ZIPs contribute to Zn, Fe, Cu and Mn acquisition at the outer root domain
Source: PLoS Genet. 2025 Jul 15;21(7):e1011796. doi: 10.1371/journal.pgen.1011796 (PMC12279101; doi:10.1371/journal.pgen.1011796)
Supplement: S4 Table — (XLSX) [file pgen.1011796.s015.xlsx]

## Sheet: Sheet1
Table S4: Primer efficiency
Primers	Efficiency* (%)			Melting curve			Sequenced qPCR product
Clathrin	110.681		122.754	single peak			yes
IRT1	146.693		149.359	single peak			yes
IRT2	125.609		125.609	single peak			yes
IRT3	111.191			single peak			yes
ZIP1	134.623			single peak			yes
ZIP2	121.83			single peak			yes
ZIP3	129.621			single peak			yes
ZIP4	127.718			single peak			yes
ZIP5	128.256			single peak			yes
ZIP6	126.92			single peak			yes
ZIP7	108.195			single peak			yes
ZIP8	109.673			single peak			yes
ZIP9	111.191			single peak			yes
ZIP10	104.893			single peak			yes
ZIP11	127.585			single peak			yes
ZIP12	148.46			single peak			yes
* E = -1+10^(-1/slope)
