# Supplementary material for: Four ZIPs contribute to Zn, Fe, Cu and Mn acquisition at the outer root domain
Source: PLoS Genet. 2025 Jul 15;21(7):e1011796. doi: 10.1371/journal.pgen.1011796 (PMC12279101; doi:10.1371/journal.pgen.1011796)
Supplement: S5 Table — (XLSX) [file pgen.1011796.s016.xlsx]

## Sheet: Sheet1
Table S5: Clathrin expression
Clathrin mean Ct value	Condition	Background	Figure
22.9001	Control	WT	Figure 1B, S2A
22.6961	-Zn	WT	Figure 1B, S2A
19.9327	Control	WT	Figure S2C, S2D
19.5453	-Fe	WT	Figure S2C, S2D
19.7501	-Cu	WT	Figure S2C, S2D
20.1826	-Mn	WT	Figure S2C, S2D
24.6782	-Zn	WT	Figure S8B
24.4272	-Zn	zip3-1zip5-1	Figure S8B
