# Supplementary material for: Four ZIPs contribute to Zn, Fe, Cu and Mn acquisition at the outer root domain
Source: PLoS Genet. 2025 Jul 15;21(7):e1011796. doi: 10.1371/journal.pgen.1011796 (PMC12279101; doi:10.1371/journal.pgen.1011796)
Supplement: S6 Table — (XLSX) [file pgen.1011796.s017.xlsx]

## Sheet: Fig 1A and S2A
Fig 1A/2A		+Zn				-Zn
Relative transcript level	IRT1	0.115	0.209	0.468	0.742	0.01	0.037	0.13	0.148
	IRT2	0.54	0.382	0.315	0.369	0.247	0.206	0.265	0.26
	IRT3	0.875	0.586	0.563	0.663	12.571	10.031	9.939	12.411
	ZIP1	0.23	0.233	0.164	0.158	3.81	3.217	2.767	3.647
	ZIP2	9.711	9.998	9.482	7.699	5.337	3.36	3.437	3.717
	ZIP3	0.983	1.132	1.223	0.837	28.244	21.649	18.599	21.094
	ZIP4	0.286	0.37	0.332	0.436	17.311	13.371	12.702	15.145
	ZIP5	0.127	0.15	0.116	0.128	3.949	2.982	3.431	3.483
	ZIP6	0.095	0.062	0.058	0.039	0.095	0.084	0.073	0.055
	ZIP7	0.001	0.02	0.002	0.008	0.003	0.004	0.001	0.011
	ZIP8	0.00122	0.00189	0.00081	0.00057	0.00025	0.00021	0.00035	0.00025
	ZIP9	0.085	0.077	0.062	0.076	3.716	3.214	3.178	3.221
	ZIP10	0.001	0.012	0.001	0.005	0.002	0.003	0.001	0.005
	ZIP11	0.356	0.294	0.273	0.134	0.239	0.207	0.217	0.266
	ZIP12	8e-05	0.00063	9e-05	0.0004	0.03224	0.03565	0.02308	0.08602

## Sheet: Fig 2C
Fig 2C		ZIP2	ZIP3	ZIP5	ZIP8
	Fluorescence ratio (Out/In)	1.21891	1.65277	1.11214	7.72018
		1.19861	1.52406	0.961506	8.338
		0.817235	1.61067	1.13187	10.4914
		1.18355	4.02144	1.16894	3.70663
		0.832173	2.70134	0.899747	5.54356
		1.20537	2.88557	1.31629	3.25194
		0.963564	1.62589	0.849906	14.1113
		0.829841	4.90899	1.37918	3.68665
		0.879632	1.76639	0.70091	9.96555
		1.06391	4.91637	1.23794	3.14074
		1.33953	1.72786	0.905639	3.67223
		1.02779	2.17912	1.04361	3.352
		0.935967	2.97664	0.819071	9.87235
		1.25995	3.04867	1.04238	3.92823
		1.29298	3.65152	1.18253	17.3271
		1.09661	2.95357	1.63791	5.71429
		1.11559	1.77482
		1.26218	2.34081
		1.14766	1.39732
		1.52975	1.65767

## Sheet: Fig 3B 3C 3D
Fig 3A			+Cu										-Cu
	FW (mg)	WT	2.9	2.6	3.4	3.8	4	3.4	3.5	2.8	2.1	2.3	4.1	5.1	2.9	4	3.7	3	3.3	3.2	2.5	4.4
		zip2-1	2.6	2.2	2.2	3.2	2.9	2.3	3.3	2.6	3.2	2.6	2.1	2.3	1.9	2.2	2.3	2.2	1.8	2.7	2.4	2.3
		zip2-2cr	3.4	3.8	3	2.5	2.1	2.6	2.7	2.7	3.2	2.4	2	2.4	2.3	2.3	2.3	2.2	2.4	2.6	2.6	2.1
Fig 3B			+Cu													-Cu
	Root length (cm)	WT	2.924	3.042	3.289	3.211	3.488	3.628	3.178	3.963	3.108	3.56	3.324	2.804	2.942	2.882	3.244	3.62	2.798	3.808	3.021	3.22	3.185	3.173	3.444	3.312	3.892	3.217
		zip2-1	3.349	3.342	3.335	3.595	3.201	3.509	3.634	3.666	3.669	3.472	3.376	3.751	3.788	2.942	3.293	3.197	3.224	3.057	3	2.344	3.109	2.854	2.814	2.963	2.875	2.738
		zip2-2cr	3.56	3.158	3.63	3.318	3.63	2.675	3.746	3.071	3.501	3.749	2.831	2.922	3.849	2.552	2.574	2.499	2.573	2.504	2.433	2.537	2.127	2.384	2.306	2.456	2.431	2.803
Fig 3C			+Cu					-Cu
	Total chlorophyll (µg.mg-1 FW)	WT	1.22766	1.4274	1.27167	1.60082	1.19116	1.27734	1.71358	1.58734	1.32906	1.23225
		zip2-1	1.02119	1.12054	1.33088	1.05242	1.58376	0.770081	1.30712	1.30005	1.37349	1.04646
		zip2-2cr	1.24783	0.842788	1.17288	1.43694	0.97193	0.883637	1.37919	1.11104	1.25891	1.30429

## Sheet: Fig 3E 3F
Fig 3E			WT				zip2-1				zip2-2cr
	Shoot metal content (µg.g-1 DW)	Fe	125.33	141.45	122.91	113.81	117.91	102.69	109.66	108.45	111.89	112.66	114.27	116.33
		Zn	112.5	109.7	107.4	122.8	128.3	122.4	132.3	132.7	115.4	115.9	118.2	109.9
		Cu	0.93	0.98	0.88	0.92	0.88	0.7	0.76	0.65	0.74	0.76	0.75	0.72
		Mn	139.5	148	150.3	169.5	159.2	156.4	150.4	171	139.4	160	166.4	145.4
Fig 3F			WT				zip2-1				zip2-2cr
	Root metal content (µg.g-1 DW)	Fe	546.79	534.4	460.87	589.03	510.63	451.37	284.92	336.86	428.4	383.03	474.54	399.09
		Zn	288.5	230.2	362.3	259.9	600.2	315.8	319	454.5	246.6	276.7	234.4	249.6
		Cu	2.22	1.92	2.04	2.15	1.57	1.47	1.61	1.62	1.51	1.6		1.44
		Mn	29.4	29.9	29.5	29.2	33.6	29.4	29.6	42.7	27.6	28.9	28.1	26.7

## Sheet: Fig 4C 4D 4E
Fig 4C			+Fe										-Fe
	FW (mg)	WT	2.9	2.8	4	3.3	2.7	5	3.5	3.5	4.3	3	3.2	3.5	2.5	2.8	3.4	2.6	3.1	2.9	3.2	2.8
		zip8-1cr	3.4	3.6	3.2	2.8	3.1	3.2	2.5	3	2.9	2.7	3.5	2.3	4.5	3.7	2.5	3.7	4.3	2.6	4.1	3.6
		zip8-2cr	5.1	4.6	4.9	3.8	3.9	3.2	4.3	3.2	4.3	4.5	5.1	2.8	4.5	4.1	4.2	4.2	3.9	4.3	4.6	4.8
Fig 4D			+Fe															-Fe
	Root length (cm)	WT	2.654	2.491	2.408	2.453	2.771	3.112	2.741	2.563	1.888	3.286	2.551	3.125	2.81	2.547	2.56	2.544	3.473	3.825	4.066	3.79	3.92	4.12	3.254	3.799	3.973	3.891	3.791	4.106	3.646	4.01
		zip8-1cr	2.475	2.415	2.194	2.733	2.304	2.831	1.459	2.653	2.351	3.046	2.687	2.944	1.818	2.326	2.256	3.629	3.648	3.973	2.156	2.733	3.244	3.686	3.789	3.556	3.478	2.283	3.459	3.508	3.316	3.623
		zip8-2cr	2.959	3.105	2.72	3.379	3.265	3.033	2.911	3.44	2.731	3.183	3.052	3.387	2.95	3.035	3.442	4.066	4.816	4.704	4.25	4.324	4.689	4.624	4.361	5.356	2.882	4.519	4.15	4.6	4.512	4.698
Fig 4E			+Fe					-Fe
		WT	1.14878	0.924673	0.871798	0.785272	1.16191	0.552885	0.720319	0.616757	0.696584	0.71006
	Total chlorophyll (µg.mg-1 FW)	zip8-1cr	0.996985	1.10445	0.963282	0.833163	0.801939	0.629521	0.651884	0.609294	0.574562	0.530943
		zip8-2cr	1.21577	1.2712	1.41126	0.960117	1.2279	0.630602	0.548322	0.627068	0.650829	0.715387

## Sheet: Fig 4F 4G
Fig 4F			WT				zip8-1cr				WT				zip8-2cr
	Shoot metal content (µg.g-1 DW)	Fe	104.683	113.175	103.512	150.275	110.91	108.098	105.904	99.0964	89.77	83.04	78.91	88.68	90.3	100.32	94.19	94.91
		Zn	531.803	599.648	559.384	548.619	545.609	527.453	500.462	504.104	543	506	533	556	554	594	514	519
		Cu	2.56975	2.66642	2.36203	5.5923	2.82374	2.8806	4.04444	3.19322	11.62	14.57	11.22	12.85	14.7	11.01	10.14	13.56
		Mn	587.391	692.528	626.772	584.61	628.752	618.722	601.423	537.739	778.38	981.09	812.06	759.38	878.82	881.06	789.7	781.15
Fig 4G			WT				zip8-1cr				zip8-2cr
	Root metal content (µg.g-1 DW)	Fe	513.82	588.26	407.35	467.05	353.23	317.4	303.8	298.12	221.42	415.05	386.19	390.01
		Zn	1953	2495	1517	2749	1700	1617	2057	1647		3057	1636	1538
		Cu		13.4	10.58	12.14	6.96	9.34	7.69	6.58	5.28	11.19	8.97	9.43
		Mn	73.31	39.39	49.39	86.96	83.33	75.8	102.72	56.99	36.67	98.57	89.65	76.75

## Sheet: Fig 5C 5D 5E
Fig 5C			+Zn										-Zn
	FW (mg)	WT	4.7	2.7	3.8	4	3.4	3.9	3.5	4.2	3.9	3.4	3.7	3.6	2.6	3.6	2.6	3.5	3.9	3.1	3.9	3.9
		zip3-1	5.2	3.3	3.1	4.1	3.2	4.1	2.5	3.4	3.8	4.5	2.9	3.1	2.7	2	3.6	4.1	4.1	3.9	4	2.8
		zip5-1	3	3.9	3.2	2.8	4	4.3	5.1	4.8	3.9	3.9	4	3.8	3.3	4.2	2	4.5	2.2	3.5	2.8	4.2
		zip3-1zip5-1	4.1	5.7	4.8	5.9	4.3	5.3	5.8	5	4.8	4.5	2.3	2.2	2.3	2.9	2.4	2.6	2.3	2.4	2.4	2.7
Fig 5D			+Zn													-Zn
	Root length (cm)	WT	3.168	3.401	3.405	3.272	2.939	4.207	3.933	3.451	3.888	2.904	3.536	3.538	3.647	5.245	5.011	5.129	4.983	5.365	5.474	5.145	3.847	4.984	5.278	4.779	5.304	4.893
		zip3-1	4.8	2.286	5.168	4.003	4.953	4.808	4.729	4.002	5.386	4.921	5.564	5.231	5.062	4.328	5.707	5.7	5.168	3.765	5.481	5.095	5.822	5.569	5.848	6.058	6.053	4.815
		zip5-1	5.816	3.561	3.982	5.17	5.449	3.797	3.874	5.157	5.034	5.405	4.527	4.028	4.104	4.881	6.024	5.649	6.252	5.426	6.053	5.826	4.125	5.836	4.717	6.615	5.276	5.379
		zip3-1zip5-1	3.943	3.458	3.173	4.36	4.108	4.353	4.192	4.274	3.36	4.873	4.766	4.658	4.407	4.822	5.033	4.437	3.864	5.542	5.328	5.359	5.324	6.129	5.775	5.604	5.894	5.229
Fig 5E			+Zn					-Zn
	Total chlorophyll (µg.mg-1 FW)	WT	1.06167	0.965917	0.898527	0.92827	1.42873	0.885669	0.927521	0.846665	0.944557	0.947722
		zip3-1	0.795407	0.521485	0.995374	1.05244	1.13478	0.81792	0.6498	0.591281	0.754074	0.670713
		zip5-1	0.89321	0.902097	1.47956	1.36993	1.09358	0.831053	0.982901	0.745556	0.604731	0.687037
		zip3-1zip5-1	1.42352	0.947826	1.41603	1.32592	1.46571	0.597294	0.643075	0.58281	0.556549	0.605495

## Sheet: Fig 6A 6B
Fig 6A			WT				zip3-1zip5-1
	Shoot metal content (µg.g-1 DW)	Fe	104.683	113.175	103.512	150.275	109.852	94.649	120.278	110.465
		Zn	531.803	599.648	559.384	548.619	516.225	397.101	561.213	503.491
		Cu	2.56975	2.66642	2.36203	5.5923	3.12745	1.50038	3.38988	2.64336
		Mn	587.391	692.528	626.772	584.61	590.99	500.252	627.504	552.184
Fig 6B			WT				zip3-1zip5-1
	Root metal content (µg.g-1 DW)	Fe	679.79	679.78	701.53	598.74	699.71	595.66	671.1	621.01
		Zn	444.35	420.42	492.25	483.42	263.47	264.11	278.6	264.67
		Cu	1.51	2.32	1.04	1.06	0.43	1.71	1.15	1.55
		Mn	22.85	23.93	27.12	25.86	24.93	23.58	26.68	24.27

## Sheet: Fig 6C
Fig 6C			WT					zip3-1zip5-1					zip3-2crzip5-2cr
	Shoot metal content (µg.g-1 DW)	Fe	106	89	88	80	93	83	78	83	86	85	87	77		85	95
		Zn	101	104	104	102	103	48	45	42	39	41	39	43	40	47	40
		Cu	8.6	9.2	8.5	8.2	8.7	6.9	7.2	6.9	6.9	7	6.9	6.9	7.5	7.4	6.7
		Mn	121.4	119.7	127.6	113.7	120.9	119.1	120.6	122.3	117.5	113.4	120.7	123.7	119	139.5	135

## Sheet: Fig 6D
Fig 6D		WT -Zn	zip3-1zip5-1 -Zn	WT 3h Zn	zip3-1zip5-1 3h Zn	WT 6h Zn	zip3-1zip5-1 6h Zn
	Root Zn content (µg.g-1 DW)	34.1	33.4	91.2	64.2	242	51.5
		45.5	44.7	90.4	53.1	134	55.2
		67.1	60.7	79	54.8	199.4	76.1
		53.2	39.7	93.7	67.6		64.4
				108.5	57

[truncated: 20 more sheets: Fig 6E, Fig 6G, Fig 7A, Fig 7D, Fig 8B 8E 8G, Fig S1B S1C S1D, Fig S2C S2D, Fig S4A S4C S4D S4F, Fig S5B, Fig S5E , fIG S5F S5G S5H, Fig S5I, Fig S6E, Fig S6F S6G, Fig S7A, Fig S7E S7G S7H, Fig S8B, Fig S8C S8D S8E S8F S8G S8H  , Fig S9B, Fig S10C]
